# Supplementary material for: Genetic Alterations in Patients with NF2-Related Schwannomatosis and Sporadic Vestibular Schwannomas
Source: Cancers (Basel). 2025 Jan 24;17(3):393. doi: 10.3390/cancers17030393 (PMC11816073; doi:10.3390/cancers17030393)
Supplement: Supplementary file 1 [file cancers-17-00393-s001.zip]

Archive with 1 entries (1 files):
- Table S1-Patient Characteristics & Genetics.xlsx
