# Supplementary material for: Genetic Alterations in Patients with NF2-Related Schwannomatosis and Sporadic Vestibular Schwannomas
Source: Cancers (Basel). 2025 Jan 24;17(3):393. doi: 10.3390/cancers17030393 (PMC11816073; doi:10.3390/cancers17030393)
Supplement: Supplementary file 1 [file cancers-17-00393-s001.zip › Table S1-Patient Characteristics & Genetics.xlsx]

## Sheet: Patient characteristics - Data
pt_studyID	pt_group	IC_inclusion	pt_gender	pt_status	pt_age	pt_death_age	pt_NF.severity	pt_diagnose_age	pt_treat_age	cli_fam_NF2	cli_fam_uVS	gen_germline	gen_tumor	gen_mol.events	cli_VS_interest	cli_tumor_current#Unilateral_VS	cli_tumor_current#Bilateral_VS	cli_tumor_load	cli_schwan_num	cli_mening_num	cli_epen_num	cli_treat#RTx	cli_treat#Beva	cli_treat#Surg
Participant ID	Study group	Informed Consent received	Gender	Status	Age, current	Age, death	NF2 severity score (Halliday et al.)	Age at Diagnosis	Age at Time of Treatment	First degree relative with NF2	First degree relative with uVS	Germline analysis performed	Tumor analysis performed	Molecular events in tumor sample leading to VS	Vestibular schwannoma of interest (side)	Tumor status (Unilateral VS)	Tumor status (Bilateral VS)	Tumor load	Number of non-vestibular schwannomas	Number of meningeomas	Number of ependymomas	Previous RTx on target VS	Previous bevacizumab	Previous surgery on target VS
	1 = NF2	0 = no	0 = female	0 = deceased			1 = 1A			0 = no	0 = no	0 = no	0 = no	0 = none detected	1 = right	0 = no	0 = no	-98 = unknown	0 = 0	0 = 0	0 = 0	0 = no	0 = no	0 = no
	2 = uVS ≤30 yrs	1 = yes	1 = male	1 = alive			2 = 1B			1 = yes	1 = yes	1 = yes	1 = yes	1 = NF2 two variants	2 = left	1 = yes	1 = yes		1 = 1	1 = 1	1 = 1	1 = yes	1 = yes	1 = yes
	3 = uVS ≥40 yrs						3 = 2A			-98 = unknown				2 = NF2 variant + LOH					2 = 2	2 = 2	2 = 2
							4 = 2B							3 = NF2 variant + distinct variant					3 = >2	3 = >2	3 = >2
							5 = 3							4 = NF2 variant / LOH
														5 = Three or four hits
A01	1	1	1	1	68		1	61.9	62.6967	0		1	1	2	2	0	1	2	0	0	0	0	0	0
A02	1	1	0	1	25		4	24.3	24.6587	0		1	1	5	2	0	1	3	0	1	0	0	0	0
A03	1	1	1	1	62		1	36.8	36.8	0		1	1	2	2	0	1	5	0	0	3	0	0	0
A04	1	1	0	1	31		5	16.5	26.2714	0		1	1	1	1	0	1	50	3	3	3	0	1	0
A05	1	1	0	1	54		1	45.5	50.5294	0		1	1	5	1	0	1	2	0	0	0	0	1	0
A06	1	1	0	1	28		3	12.6	22.5384	1		1	1	2	2	0	1	15	0	3	3	0	0	0
A07	1	1	1	1	37		3	30.6	31.394	0		1	1	1	2	0	1	23	3	1	0	0	0	0
A08	1	1	1	1	53		1	41	41.5284	0		1	1	2	2	0	1	2	0	0	0	0	0	0
A09	1	1	0	1	49		1	27.3	33.1973	0		1	1	1	2	0	1	4	0	2	0	0	0	0
A10	1	1	0	1	74		1	37	37.1369	0		1	1	2	2	0	1	5	0	3	0	0	0	1
A11	1	1	0	1	57		1	39	39.2409	0		1	1	1	2	1	0	5	0	3	0	0	0	0
A13	1	1	0	0		21.2	1	20.6	20.6739	0		0	1	1	1	0	1	7	3	2	0	0	0	0
A14	1	1	0	1	57		1	39.2	43.6216	0		0	1	1	1	0	1	5	0	2	1	0	0	0
A15	1	1	1	0		37.9	4	27.2	28.5251	0		1	1	2	1	0	1	28	3	3	1	0	0	1
A16	1	1	0	0		37.6	1	22.9	25.3723	-98		0	1	1	1	0	1	-98	2	3	3	0	0	0
A17	1	1	0	1	79		1	53.9	54.1245	0		0	1	2	2	0	1	5	2	0	1	0	0	0
B01	2	1	1	1	32			29.6	29.8382		0	1	1	0	2	1		1				0		0
B02	2	1	0	1	23			22.9	23.4667		0	1	1	1	1	1		1				0		0
B03	2	1	1	1	31			23	23.4216		0	1	1	3	2	1		1				1		0
B04	2	1	0	1	30			28.9	29.2066		0	1	1	1	2	1		1				0		0
B05	2	1	1	1	31			28.3	28.634		0	1	1	2	2	1		1				0		0
B06	2	1	0	1	30			29.6	29.8601		0	1	1	2	1	1		1				0		0
B07	2	1	0	1	32			29.6	29.8081		0	1	1	2	1	1		1				0		0
B08	2	1	0	1	28			18.7	18.7329		0	1	1	4	1	1		1				1		0
B09	2	1	1	1	33			30.1	31.8139		0	1	1	2	2	1		1				0		0
B10	2	1	0	1	31			29.7	30.1435		0	0	1	2	1	1		1				0		0
B11	2	1	0	1	24			21.7	22.995		0	1	1	2	1	1		1				0		0
B12	2	1	0	1	28			24.8	28.0799		0	1	1	2	1	1		1				0		0
B13	2	1	1	1	37			27.6	28.1311		0	0	1	4	1	1		1				0		0
B14	2	1	0	1	29			21.5	21.8669		0	1	1	2	2	1		1				0		0
B15	2	1	0	1	39			29.5	30.0038		0	0	1	2	2	1		1				0		0
B16	2	1	0	1	37			28	30.0014		0	1	1	2	2	1		1				0		0
B17	2	1	0	1	37			27	28.1		0	0	1	2	1	1		1				0		0
B18	2	1	0	1	35			27.4	27.5916		0	1	1	5	1	1		1				1		0
B19	2	1	0	1	32			27.5	27.5767		0	1	1	0	2	1		1				0		0
B20	2	1	1	1	18			16.7	17.0368		0	1	1	0	2	1		1				0		0
B21	2	1	1	1	26			24.6	24.934		0	1	1	1	1	1		1				0		0
B22	2	1	1	1	29			29.2	29.4382		0	1	1	2	2	1		1				0		0
B23	2	1	0	1	32			26.9	27.0862		0	1	1	4	2	1		1				0		0
B24	2	1	1	1	38			27.9	38.3914		0	0	1	2	1	1		1				0		0
B25	2	1	0	1	37			27.1	37.2027		0	0	1	2	2	1		1				0		0
B26	2	1	1	1	39			27	27.0465		0	0	1	1	2	1		1				0		1
B27	2	1	0	1	21			21.5	21.8422		0	1	1	5	2	1		1				0		0
B28	2	1	0	1	32			25.7	25.8342		0	1	1	5	2	1		1				0		0
B29	2	1	0	1	36			27.4	30.5841		0	1	1	1	1	1		1				0		0
B34	2	1	0	1	28			17	17.0931		0	0	1	2	2	1		1				1		0
B35	2	1	0	1	35			21.4	21.7176		0	0	1	2	1	1		1				0		0
B36	2	1	1	1	38			26.5	27.9428		0	0	1	2	2	1		1				0		0
B37	2	1	0	1	44			30.6	30.7506		0	0	1	2	2	1		1				0		0
B38	2	1	0	1	40			24.2	26.894		0	0	1	1	1	1		1				1		1
B39	2	1	1	1	29			28.2	29.0049		0	1	1	2	1	1		1				0		0
B40	2	1	0	1	25			25.3	25.3411		0	0	1	0	2	1		1				0		0
C01	3	1	1	1	62			60.6	60.715		0	0	1	2	2	1		1				0		0
C02	3	1	1	1	57			55.9	56.1656		0	0	1	2	1	1		1				0		0
C03	3	1	0	1	69			66.7	66.9656		0	0	1	1	1	1		1				0		0
C04	3	1	1	1	58			55.5	55.9162		0	0	1	1	1	1		1				0		0
C05	3	1	0	1	48			46.2	46.6381		0	0	1	2	2	1		1				0		0
C06	3	1	1	1	45			42.2	43.6839		0	0	1	1	2	1		1				0		0
C09	3	1	0	1	76			69.1	74.6907		0	0	1	2	1	1		1				0		0
C10	3	1	0	1	65			62.6	63.5144		0	0	1	2	1	1		1				0		0
C11	3	1	1	1	57			48	54.0479		0	0	1	2	1	1		1				0		0
C12	3	1	1	1	51			46.5	48.2221		0	0	1	2	2	1		1				0		0
C13	3	1	1	1	66			62.6	63.5281		0	0	1	2	1	1		1				0		0
C14	3	1	1	1	63			58.7	60.0114		0	0	1	4	2	1		1				0		0
C15	3	1	1	1	63			60.1	61.28		0	0	1	2	2	1		1				0		0
C16	3	1	1	1	69			66.5	66.8368		0	0	1	2	2	1		1				0		0
C17	3	1	0	1	70			64.3	67.2979		1	0	1	2	2	1		1				0		0
C18	3	1	0	1	84			79.5	80.9921		0	0	1	4	1	1		1				0		0
C19	3	1	1	1	59			55.5	56.3597		0	0	1	1	2	1		1				0		0
C20	3	1	1	1	54			48.8	50.1114		0	0	1	2	1	1		1				0		0
C21	3	1	0	1	65			59.2	60.8454		0	0	1	1	2	1		1				0		0
C22	3	1	1	1	79			73.8	75.6207		0	0	1	2	1	1		1				0		0
C23	3	1	0	1	79			71.5	73.9778		0	0	1	2	2	1		1				0		0
C24	3	1	0	1	57			49.7	52.071		0	0	1	5	2	1		1				0		0
C25	3	1	0	1	57			51.9	53.2525		0	0	1	2	1	1		1				0		0
C26	3	1	0	1	54			48.5	49.1489		0	0	1	2	2	1		1				0		0
C27	3	1	0	1	52			48.7	48.9382		0	0	1	4	1	1		1				0		0
C28	3	1	1	1	74			68.9	70.8439		0	0	1	0	2	1		1				0		0
C29	3	1	1	1	49			41.6	45.2934		0	0	1	1	2	1		1				0		0
C30	3	1	1	1	54			49.2	50.3472		0	0	1	4	1	1		1				0		0
C31	3	1	1	1	48			39.9	45.3073		0	0	1	2	1	1		1				0		0
C32	3	1	1	1	69			61.8	66.4379		0	0	1	1	1	1		1				0		0
C33	3	1	0	1	65			61.4	62.5663		0	0	1	2	1	1		1				0		0
C34	3	1	0	1	52			48	49.1389		0	0	1	2	1	1		1				0		0
C35	3	1	0	1	63			56.3	60.8065		0	0	1	2	1	1		1				0		0
C36	3	1	0	1	53			48.6	49.9196		0	0	1	2	2	1		1				0		0
C37	3	1	0	1	66			61.2	64.1569		0	0	1	5	1	1		1				0		0
C38	3	1	1	1	55			50.6	51.4268		0	0	1	4	1	1		1				0		0
C39	3	1	1	1	56			49.9	53.6892		0	0	1	5	1	1		1				0		0
C40	3	1	0	1	58			53.8	56.4119		0	0	1	5	1	1		1				0		0
C41	3	1	0	1	71			65.8	68.9786		0	0	1	2	2	1		1				0		0
C42	3	1	0	1	53			47.4	52.0461		0	0	1	2	2	1		1				0		0
C43	3	1	1	1	56			51.2	53.6586		0	0	1	2	2	1		1				0		0

## Sheet: Patient char. - Variables
Variable Information
Variable	Label	Measurement Level	Missing Values
pt_studyID	Participant ID	Nominal
pt_group	Study group	Nominal	-99 through -95
IC_inclusion	Informed Consent received	Nominal	-99 through -95
pt_gender	Gender	Nominal	-99 through -95
pt_status	Status	Nominal	-99 through -95
pt_age	Age, current	Scale	-99 through -95
pt_death_age	Age, death	Scale	-99,0 through -95,0
pt_NF.severity	NF2 severity score (Halliday et al.)	Ordinal	-99 through -95
pt_diagnose_age	Age at Diagnosis	Scale	-99,0 through -95,0
pt_treat_age	Age at Time of Treatment	Scale
cli_fam_NF2	First degree relative with NF2	Nominal	-99 through -95
cli_fam_uVS	First degree relative with uVS	Nominal	-99 through -95
gen_germline	Germline analysis performed	Nominal	-99 through -95
gen_tumor	Tumor analysis performed	Nominal	-99 through -95
gen_mol.events	Molecular events in tumor sample leading to VS	Nominal
cli_VS_interest	Vestibular schwannoma of interest (side)	Nominal	-99 through -95
cli_tumor_current#Unilateral_VS	Tumor status (Unilateral VS)	Nominal	-99 through -95
cli_tumor_current#Bilateral_VS	Tumor status (Bilateral VS)	Nominal	-99 through -95
cli_tumor_load	Tumor load	Scale	-99 through -95
cli_schwan_num	Number of non-vestibular schwannomas	Nominal	-99 through -95
cli_mening_num	Number of meningeomas	Nominal	-99 through -95
cli_epen_num	Number of ependymomas	Nominal	-99 through -95
cli_treat#RTx	Previous RTx on target VS	Nominal	-99 through -95
cli_treat#Beva	Previous bevacizumab	Nominal	-99 through -95
cli_treat#Surg	Previous surgery on target VS	Nominal	-99 through -95
Variable Values
Value		Label
pt_group	-99a	Not done
	-98a	Asked but unknown
	-97a	Not asked
	-96a	Not applicable
	-95a	Measurement failed
	1	NF2
	2	uVS <30 years
	3	uVS >40 years
IC_inclusion	-99a	Not done
	-98a	Asked but unknown
	-97a	Not asked
	-96a	Not applicable
	-95a	Measurement failed
	0	No
	1	Yes
pt_gender	-99a	Not done
	-98a	Asked but unknown
	-97a	Not asked
	-96a	Not applicable
	-95a	Measurement failed
	0	Female
	1	Male
pt_status	-99a	Not done
	-98a	Asked but unknown
	-97a	Not asked
	-96a	Not applicable
	-95a	Measurement failed
	0	Deceased
	1	Alive
pt_NF.severity	-98a	Asked but unknown
	-96a	Not applicable
	1	1A
	2	1B
	3	2A
	4	2B
	5	3
cli_fam_NF2	-99a	Not done
	-98a	Asked but unknown
	-97a	Not asked
	-96a	Not applicable
	-95a	Measurement failed
	0	No
	1	Yes
cli_fam_uVS	-99a	Not done
	-98a	Asked but unknown
	-97a	Not asked
	-96a	Not applicable
	-95a	Measurement failed
	0	No
	1	Yes
gen_germline	-99a	Not done
	-98a	Asked but unknown
	-97a	Not asked
	-96a	Not applicable
	-95a	Measurement failed
	0	No
	1	Yes
gen_tumor	-99a	Not done
	-98a	Asked but unknown
	-97a	Not asked
	-96a	Not applicable
	-95a	Measurement failed
	0	No
	1	Yes
gen_mol.events	0	No variants detected
	1	NF2 two variants
	2	NF2 variant + LOH
	3	NF2 variant + distinct variant
	4	NF2 variant / LOH + unknown
	5	Three or four hits
cli_VS_interest	-99a	Not done
	-98a	Asked but unknown
	-97a	Not asked
	-96a	Not applicable
	-95a	Measurement failed
	1	Right
	2	Left
cli_tumor_current#Unilateral_VS	-99a	Not done
	-98a	Asked but unknown
	-97a	Not asked
	-96a	Not applicable
	-95a	Measurement failed
	0	No
	1	Yes
cli_tumor_current#Bilateral_VS	-99a	Not done
	-98a	Asked but unknown
	-97a	Not asked
	-96a	Not applicable
	-95a	Measurement failed
	0	No
	1	Yes
cli_schwan_num	-99a	Not done
	-98a	Asked but unknown
	-97a	Not asked
	-96a	Not applicable
	-95a	Measurement failed
	0	0
	1	1
	2	2
	3	Multiple
cli_mening_num	-99a	Not done
	-98a	Asked but unknown
	-97a	Not asked
	-96a	Not applicable
	-95a	Measurement failed
	0	0
	1	1
	2	2
	3	Multiple
cli_epen_num	-99a	Not done
	-98a	Asked but unknown
	-97a	Not asked
	-96a	Not applicable
	-95a	Measurement failed
	0	0
	1	1
	2	2
	3	Multiple
cli_treat#RTx	-99a	Not done
	-98a	Asked but unknown
	-97a	Not asked
	-96a	Not applicable
	-95a	Measurement failed
	0	No
	1	Yes
cli_treat#Beva	-99a	Not done
	-98a	Asked but unknown
	-97a	Not asked
	-96a	Not applicable
	-95a	Measurement failed
	0	No
	1	Yes
cli_treat#Surg	-99a	Not done
	-98a	Asked but unknown
	-97a	Not asked
	-96a	Not applicable
	-95a	Measurement failed
	0	No
	1	Yes
a. Missing value

## Sheet: Genetics - Data
participant_id	pt_group	NF2_group	gen_analysis	gen_NGS	gen_RCPL	gen_gene	gen_sequence	gen_gene_other	gen_variant	gen_class	gen_exon	gen_intron	gen_location	gen_cDNA	gen_mut_type	gen_pDNA	gen_mut_effect	gen_VAF	gen_LOH	gen_LOH_chr	gen_LOH_locus
Participant ID	Study group	Equal NF2 age group division	Analysis type	Method used for genetic analysis?	RCPL used for genetic analysis?	Gene tested	DNA sequence transcript	Specification if 'other' gene	Variant found?	Variant classification	Exon number(s) of NF2	Intron number(s) of NF2	Exon location of NF2 mutation	cDNA change	Type of mutation	pDNA change	Effect of mutation	Variant Allele Frequency (%)	Presence of LOH	Chromosome with LOH	Locus with LOH
	1 = NF2	1 = <median	1 = germline	1 = NGS	0 = no	1 = NF2	-98 = unknown		0 = no				1 = Exon 1	c.? = missing	0 = substitution	p.? = missing	0 = missense		0 = no
	2 = uVS ≤30 yrs	2 = >median	2 = tumor	2 = Sanger + MLPA	1 = yes	2 = LZTR1			1 = yes				2 = Exon 2-7		1 = duplication		1 = splicing		1 = yes
	3 = uVS ≥40 yrs			3 = Sanger		3 = SMARCB1							3 = Exon 8-13		2 = deletion		2 = frameshift		-98 = unknown
				-98 = unknown		4 = Other							4 = Exon 14-16		3 = insertion		3 = nonsense
															4 = large deletion		4 = duplication
															5 = deletion/insertion		5 = deletion
															-98 = unknown		6 = deletion/insertion
																	7 = silent
																	-98 = unknown
A01	1	2	1	2		1	NM_000268.3		0
A01	1	2	2	2	0	1	NM_000268.3		1	4	2		2	c.191-222del	2	p.Leu654Profs*11	2	0.18	1	22	imbalance / loss 22q (incl. NF2)
A02	1	1	1	2		1	NM_000268.3		1	4	12		3	c.1132G>T	0	p.Glu378*	3
A02	1	1	2	1	1	1	NM_000268.3		1	4	6		2	c.558_561delGAGA	2	p.Arg187Leufs*21	2	0.1	1	22
A02	1	1	2	1	1	1	NM_000268.3		1	4	12		3	c.1132G>T	0	p.Glu378*	3	0.43
A03	1	2	1	1		1	NM_000268.3		0
A03	1	2	2	1	1	1	NM_000268.3		1	4	13		3	c.1404delC	2	p.Lys469Serfs*16	2	0.42	1	22	LZTR1, SMARCB1
A04	1	1	1	3		1	NM_000268.3		1	4	8		3	c.702dupT	1	p.Gly235Trpfs*	2
A04	1	1	2	1	1	1	NM_000268.3		1	4	8		3	c.702dupT	1	p.Gly235Trpfs*	2	0.55	0
A04	1	1	2	1	1	1	NM_000268.3		1	4	12		3	c.1331C>A	0	p.Ser444*	3	0.31
A05	1	2	1	2		1	NM_000268.3		0
A05	1	2	2	1	1	1	NM_000268.3		1	4	15		4	c.1612C>T	0	p.Gln538*	3	0.04	0
A05	1	2	2	1	1	1	NM_000268.3		1	4	2		2	c.193C>T	0	p.Gln65*	3	0.41
A05	1	2	2	1	1	3	NM_003073.5		1	3	4			c.463C>T	0	p.Arg155Cys	0	0.04
A06	1	1	1	3		1	NM_000268.3		1	4	13	12	3	c.1341-2A>G	0	p.?	1
A06	1	1	2	1	1	1	NM_000268.3		1	4	13	12	3	c.1341-2A>G	0	p.?	1	0.81	1	22	NF2, LZTR1, SMARCB1
A07	1	1	1	2		4	-98	NF1	0
A07	1	1	1	2		4	-98	SPRED1	0
A07	1	1	1	2		3	NM_003073.5		0
A07	1	1	1	2		2	NM_006767.4		0
A07	1	1	1	2		4	-98	PTEN	0
A07	1	1	1	2		1	NM_000268.3		1	4	1		1	c.del22q12.1q12.2	4	p.?	-98
A07	1	1	2	1	1	1	NM_000268.3		1	4	1		1	c.del22q12.1q12.2	4	p.?	-98	0.5	-98
A07	1	1	2	1	1	1	NM_000268.3		1	4	7		2	c.632C>A	0	p.Ala211Asp	0	0.19
A08	1	2	1	2		1	NM_000268.3		0
A08	1	2	2	1	1	1	NM_000268.3		1	4	-99	12	3	c.1341-1G>A	0	p.?	1	0.17	1	22	NF2, LZTR1, SMARCB1
A09	1	1	1	2		1	NM_000268.3		0
A09	1	1	2	1	1	1	NM_000268.3		1	4	4		2	c.432C>G	0	p.Tyr144*	3	0.14	0
A09	1	1	2	1	1	1	NM_000268.3		1	4	5		2	c.469_502del	2	p.Val157Cysfs*6	2	0.1
A10	1	2	1	-98		1	NM_000268.3		0
A10	1	2	2	1	1	1	NM_000268.3		1	5	11		3	c.720del	2	p.Leu241*	3	0.43	1	22	NF2, LZTR1, SMARCB1
A11	1	2	1	2		1	NM_000268.3		0
A11	1	2	1	2		2	NM_006767.3		0
A11	1	2	2	1	0	1	NM_000268.3		1	4	5		2	c.448-1G>A	0	p.?	1	0.13	-98
A11	1	2	2	1	0	1	NM_000268.3		1	3	4		2	c.428_430del	2	p.Ser143del	5	0.21
A13	1	1	2	1	1	1	NM_000268.3		1	5	7		2	c.600-2A>G	0	p.?	1	0.62	-98
A13	1	1	2	1	1	1	NM_000268.3		1	4	11		3	c.1079del	2	p.Leu360Argfs*4	2	0.17
A14	1	2	2	1	1	1	NM_000268.3		1	3	-99	7	2	c.676-25_676-10delGTAGCTGTTCTTATTGinsA	5	p.?	1	0.31	0
A14	1	2	2	1	1	1	NM_000268.3		1	4	2		2	c.185T>C	0	p.Phe62Ser	0	0.51
A15	1	1	1	2		1	NM_000268.3		1	4	10		3	c.892C>T	0	p.Gln298*	3	-98
A15	1	1	2	1	1	1	NM_000268.3		1	5	10		3	c.892C>T	0	p.Gln298*	3	0.5	1	22	NF2, LZTR1, SMARCB1
A16	1	1	2	1	1	1	NM_000268.3		1	4	2		2	c.169C>T	0	p.Arg57*	3	0.15	0
A16	1	1	2	1	1	1	NM_000268.3		1	4	12		3	c.1334_1337delAGAG	2	p.Glu445Glyfs*	2	0.5
A17	1	2	2	1	1	1	NM_000268.3		1	4	12		3	c.1228C>T	0	p.Gln410*	3	0.47	1	22	NF2, LZTR1, SMARCB1
B01	2		1	2		1	NM_000268.3		0
B01	2		1	2		2	NM_006767.4		0
B01	2		2	1	1				0
B02	2		1	1		1	NM_000268.3		0
B02	2		1	1		2	NM_006767.4		0
B02	2		2	1	1	1	NM_000268.3		1	4	8		3	c.784C>T	0	p.Arg262*	3	0.34	0
B02	2		2	1	1	1	NM_000268.3		1	4	11		3	c.1073_1074delGG	2	p.Arg358Lysfs*20	2	0.35
B03	2		1	2		1	NM_000268.3		0
B03	2		2	1	1	1	NM_000268.3		1	4	6		2	c.?		p.?		-98	0
B03	2		2	1	1	3	NM_003073.5		1	3	5			c.508G>A	0	p.Asp170Asn	0	0.03
B04	2		1	2		1	NM_000268.3		0
B04	2		1	2		2	NM_006767.4		0
B04	2		2	1	1	1	NM_000268.3		1	4	5		2	c.459C>A	0	p.Tyr153*	3	0.3	0
B04	2		2	1	1	1	NM_000268.3		1	5	11		3	c.1021C>T	0	p.Arg341*	3	0.36
B05	2		1	2		1	NM_000268.3		0
B05	2		1	2		2	NM_006767.4		0
B05	2		2	1	1	1	NM_000268.3		1	4	6		2	c.576C>G	0	p.Tyr192*	3	0.41	1	22	imbalance
B06	2		1	2		2	NM_006767.4		0
B06	2		1	2		1	NM_000268.3		0
B06	2		2	1	1	1	NM_000268.3		1	4	11		3	c.1028delA	2	p.Lys343Serfs*	2	0.47	1	22	NF2, LZTR1, SMARCB1
B07	2		1	2		1	NM_000268.3		0
B07	2		1	2		2	NM_006767.4		0
B07	2		2	1	1	1	NM_000268.3		1	4	15		4	c.1612C>T	0	p.Gln538*	3	0.46	1	22
B08	2		1	2		1	NM_000268.3		0
B08	2		2	3	0	1	NM_000268.3		1	4	10		3	c.934A>T	0	p.Lys312*	3	-98	-98
B09	2		1	2		1	NM_000268.3		0
B09	2		1	2		2	NM_006767.4		0
B09	2		2	1	1	1	NM_000268.3		1	4	12		3	c.1211_1212delAGinsCGGC	5	p.Glu404Alafs*23	2	0.71	1	22	NF2, LZTR1, SMARCB1
B10	2		2	1	1	1	NM_000268.3		1	4	13		3	c.1396C>T	0	p.Arg466*	3	0.88	1	22	NF2, LZTR1, SMARCB1
B11	2		1	2		1	NM_000268.3		0
B11	2		1	2		2	NM_006767.4		0
B11	2		2	1	1	1	NM_000268.3		1	4	14		4	c.1518_1521delTTTC	2	p.Phe507Thrfs*7	2	0.66	1	22	NF2, LZTR1, SMARCB1
B12	2		1	2		1	NM_000268.3		0
B12	2		2	1	1	1	NM_000268.3		1	4	2	1	2	c.115-8_135delinsGGG	5	p.Met39_Asp45delinsGly	6	0.61	1	22	NF2, LZTR1
B13	2		2	1	1				2										1	22	LZTR1
B14	2		1	2		1	NM_000268.3		0
B14	2		2	1	1	1	NM_000268.3		1	4	9		3	c.851delA	2	p.Lys284Serfs*12	2	0.31	1	22	NF2, LZTR1, SMARCB1
B15	2		2	1	1	1	NM_000268.3		1	5	11		3	c.1021C>T	0	p.Arg341*	3	0.4	1	22	NF2, LZTR1, SMARCB1
B16	2		1	-98		1	NM_000268.3		0
B16	2		2	1	1	1	NM_000268.3		1	4	-99	6	2	c.599+1G>A	0	p.?	1	0.84	1	22	NF2, LZTR1, SMARCB1
B17	2		2	1	1	1	NM_000268.3		1	4	-99	4	2	c.448-2A>G	0	p.?	1	0.7	1	22	NF2, LZTR1, SMARCB1
B18	2		1	2		1	NM_000268.3		0
B18	2		2	1	1	1	NM_000268.3		1	4	14		4	c.1515_1518del	2	p.Phe507Thrfs*	2	0.28	0
B18	2		2	1	1	1	NM_000268.3		1	4	15		4	c.?	-98	p.?	-98	0.3
B18	2		2	1	1	4	NM_000368.5	TSC1	1	3	18			c.2285A>G	0	p.Asn762Ser	0	0.478
B19	2		1	2		1	NM_000268.3		0
B19	2		1	2		2	NM_006767.4		0
B19	2		1	2		3	NM_003073.3		0
B19	2		2	2	0	1	NM_000268.3		0
B20	2		1	1		1	NM_000268.3		0
B20	2		1	1		2	NM_006767.4		0
B20	2		1	1		3	NM_003073.3		0
B20	2		2	1	1				0
B21	2		1	1		1	NM_000268.3		0
B21	2		1	1		2	NM_006767.4		0
B21	2		1	1		3	NM_003073.3		0
B21	2		2	1	1	1	NM_000268.3		1	4	5		2	c.465_472dup	1	p.His158Profs*19	2	0.24	0
B21	2		2	1	1	1	NM_000268.3		1	4	-99	7	2	c.676_706del	2	p.Asn226Trpfs*15	2	0.06
B21	2		2	1	1	4	NM_000267.3	NF1	1	3	52			c.7787C>T	0	p.Ala2596Val	0	0.48
B22	2		1	1		2	NM_006767.4		0
B22	2		1	1		3	NM_003073.3		0
B22	2		1	1		1	NM_000268.3		0
B22	2		2	1	1	1	NM_000268.3		1	3	2		2	c.240G>C	0	p.Lys80Asn	0	0.73	1	22	NF2, LZTR1, SMARCB1
B23	2		1	2		1	NM_000268.3		0
B23	2		2	2	0	1	NM_000268.3		1	4	5		2	c.448-2A>T	0	p.?	1	0.22	0
B24	2		2	1	1	1	NM_000268.3		1	4	13		3	c.1375C>T	0	p.Gln459*	3	0.52	1	22	NF2, LZTR1, SMARCB1
B25	2		2	1	1	1	NM_000268.3		1	4	3		2	c.362_363+19del	2	p.?	-98	0.74	1	22	NF2, LZTR1, SMARCB1; 22q12.1-22q13.32
B26	2		2	1	1	1	NM_000268.3		1	5	11		3	c.1021C>T	0	p.Arg341*	3	0.29	0
B26	2		2	1	1	1	NM_000268.3		1	4	5		2	c.472_488del	2	p.His158Glyfs*39	2	0.31
B27	2		1	1		1	NM_000268.3		0
B27	2		1	1		2	NM_006767.3		1	3	13			c.1433G>A	0	p.Arg478Gln	0
B27	2		1	1		3	NM_003073.3		0
B27	2		2	1	1	1	NM_000268.3		1	4	8		3	c.784C>T	0	p.Arg262*	3	0.27	0
B27	2		2	1	1	1	NM_000268.3		1	4	9		3	c.866delA	2	p.Lys289Serfs*	2	0.22
B27	2		2	1	1	2	NM_006767.4		1	3	13			c.1433G>A	0	p.Arg478Gln	0	0.49
B28	2		1	2		1	NM_000268.3		0
B28	2		2	1	1	1	NM_000268.3		1	4	1	1	1	c.?	-98	p.?	-98	0.8	1	22	NF2, LZTR1, SMARCB1
B28	2		2	1	1	3	NM_003073.3		1	4	9			c.1129C>T	0	p.Arg377Cys	0	0.03
B28	2		2	1	1	3	NM_003073.3		1	3	5			c.508G>A	0	p.Asp170Asn	0	0.03
B29	2		1	2		1	NM_000268.3		0
B29	2		2	1	1	1	NM_000268.3		1	4	5		2	c.462_478dup	1	p.Arg160Profs*20	2	0.28	0
B29	2		2	1	1	1	NM_000268.3		1	4	2		2	c.141del	2	p.Phe47Leufs*76	2	0.42
B34	2		2	1	1	1	NM_000268.3		1	4	7		2	c.?	-98	p.?	-98	0.7	1	22	NF2
B35	2		2	1	1	1	NM_000268.3		1	4	5		2	c.459C>A	0	p.Tyr153*	3	0.65	1	22	NF2, LZTR1, SMARCB1
B36	2		2	1	1	1	NM_000268.3		1	4	1		1	c.41_42del	2	p.Leu14Glnfs*34	2	0.63	1	22	NF2, LZTR1, SMARCB1
B37	2		2	1	1	1	NM_000268.3		1	4	10		3	c.986_999+4del	2	p.?	1	0.56	1	22	NF2, LZTR1, SMARCB1
B38	2		2	1	1	1	NM_000268.3		1	4	8		3	c.784C>T	0	p.Arg262*	3	0.18	0
B38	2		2	1	1	1	NM_000268.3		1	4	15		4	c.1613del	2	p.Gln538Argfs*	2	0.18
B39	2		1	1		1	NM_000268.3		0
B39	2		1	1		2	NM_006767.4		0
B39	2		2	1	1	1	NM_000268.3		1	4	15		4	c.1593_1599del	2	p.Lys531Asnfs*17	2	0.67	1	22
B39	2		2	1	1	4	NM_000368.5	TSC1	1	3	6			c.415A>G	0	p.Met139Val	0	0.52
B40	2		2	1	1				0
C01	3		2	1	1	1	NM_000268.3		1	4	12		3	c.1198_1214del	2	p.Gln400*	3	0.72	1	22	NF2, LZTR1, SMARCB1
C02	3		2	1	1	1	NM_000268.3		1	4	5		2	c.453_513del	2	p.Asp152Glyfs*2	2	0.3	1	22
C03	3		2	1	1	1	NM_000268.3		1	4	12		3	c.1336_1337delAG	2	p.Arg446Glufs*	2	0.37	0
C03	3		2	1	1	1	NM_000268.3		1	4	14		4	c.1449_1466delinsA	5	p.Met484Thrfs*	2	0.14
C04	3		2	1	1	1	NM_000268.3		1	4	-99	6	2	c.600-1G>A	0	p.?	1	0.32	0
C04	3		2	1	1	1	NM_000268.3		1	4	14		4	c.1487delC	2	p.Pro496Glnfs*19	2	0.28
C05	3		2	1	1	1	NM_000268.3		1	4	9		3	c.844delG	2	p.Val282Serfs*14	2	0.76	1	22	NF2
C06	3		2	1	1	1	NM_000268.3		1	4	8		3	c.781delA	2	p.Ile261Serfs*35	2	0.24	0
C06	3		2	1	1	1	NM_000268.3		1	4	-99	12	3	c.1340+2T>C	0	p.?	1	0.22
C09	3		2	1	1	1	NM_000268.3		1	4	13		3	c.1408C>T	0	p.Gln470*	3	0.71	1	22	NF2, LZTR1, SMARCB1
C10	3		2	1	1	1	NM_000268.3		1	4	13		3	c.1344delC	2	p.Glu450Argfs*5	2	0.7	1	22	NF2
C11	3		2	1	1	1	NM_000268.3		1	4	1		1	c.71dupT	1	p.Arg25Glufs*	2	0.42	1	22	NF2, LZTR1, SMARCB1
C12	3		2	1	1	1	NM_000268.3		1	4	3		2	c.363G>A	0	p.Gln121=	7	0.76	1	22	NF2, LZTR1, SMARCB1
C13	3		2	1	1	1	NM_000268.3		1	4	14		4	c.1503delT	2	p.Ile501Metfs*14	2	0.57	1	22	NF2, LZTR1, SMARCB1
C14	3		2	1	1				2										1	22	NF2, LZTR1, SMARCB1; 8 (imbalance)
C15	3		2	1	1	1	NM_000268.3		1	4	6		2	c.586C>T	0	p.Arg196*	3	0.79	1	22	NF2, LZTR1, SMARCB1
C16	3		2	1	1	1	NM_000268.3		1	4	1		1	c.86_104delTGGACGCCGAGATGGAGTT	2	p.Met29Thrfs*5	2	0.45	1	22	NF2, LZTR1, SMARCB1
C16	3		2	1	1	4	NM_001042492.3	NF1	1	3	11			c.1232T>A	0	p.Val411Glu	0	0.51
C17	3		2	1	1	1	NM_000268.3		1	4	-99	7	2	c.676-3C>G	0	p.?	1	0.5	1	22	NF2, LZTR1, SMARCB1
C18	3		2	1	1	1	NM_000268.3		1	4	12		3	c.1191_1192insG	3	p.Leu398Alafs*	2	0.28	0
C19	3		2	1	1	1	NM_000268.3		1	5	6		2	c.592C>T	0	p.Arg198*	3	0.63	0
C19	3		2	1	1	1	NM_000268.3		1	4	7		2	c.655G>A	0	p.Val219Met	0	0.36
C20	3		2	1	1	1	NM_000268.3		1	4	15		4	c.1587_1589delGGAinsTTG	5	p.Met529_Leu595delinsIle	6	0.64	1	22	NF2, LZTR1, SMARCB1
C21	3		2	1	1	1	NM_000268.3		1	4	4		2	c.421del	2	p.Leu141Trpfs*33	2	0.09	0
C21	3		2	1	1	1	NM_000268.3		1	4	12		3	c.1208_1215del	2	p.Ala403Glyfs*37	2	0.11
C22	3		2	1	1	1	NM_000268.3		1	4	2		2	c.169C>T	0	p.Arg57*	3	0.3	1	22	NF2, LZTR1, SMARCB1
C23	3		2	1	1	1	NM_000268.3		1	4	2		2	c.204delC	2	p.Lys69Argfs*	2	0.26	1	22	NF2, LZTR1, SMARCB1
C24	3		2	1	1	1	NM_000268.3		1	4	2		2	c.169C>T	0	p.Arg57*	3	0.35	1	22	NF2, LZTR1, SMARCB1
C24	3		2	1	1	3	NM_003073.5		1	3	4			c.488C>T	0	p.Thr163Ile	0	0.03
C24	3		2	1	1	3	NM_003073.5		1	3		-98		c.500+42C>T	0	p.?	-98	0.04
C25	3		2	1	1	1	NM_000268.3		1	4	15		4	c.del	2	p.?	-98	0.8	1	22	NF2, LZTR1, SMARCB1
C26	3		2	1	1	1	NM_000268.3		1	4	2		2	c.193C>T	0	p.Gln65*	3	0.17	1	22	NF2, LZTR1, SMARCB1
C27	3		2	1	1	1	NM_000268.3		1	4	13		3	c.1375C>T	0	p.Gln459*	3	0.14	0
C28	3		2	1	1				0
C29	3		2	1	1	1	NM_000268.3		1	4	6		2	c.586C>T	0	p.Arg196*	3	0.37	0
C29	3		2	1	1	1	NM_000268.3		1	4	8		3	c.753_798del	2	p.Pro252Valfs*	2	0.4
C30	3		2	1	1				2										1	22	NF2, LZTR1
C31	3		2	1	1	1	NM_000268.3		1	4	12		3	c.1217delA	2	p.Glu406Glyfs*20	2	0.54	1	22	NF2, LZTR1, SMARCB1
C32	3		2	1	1	1	NM_000268.3		1	4	-99	11	3	c.1122+1G>T	0	p.?	1	0.27	0
C32	3		2	1	1	1	NM_000268.3		1	4	5		2	c.517dupG	1	p.Val173Glyfs*30	2	0.3
C33	3		2	1	1	1	NM_000268.3		1	4	15		4	c.1594_1737+28del	2	p.?	-98	0.4	1	22	NF2, LZTR1, SMARCB1
C34	3		2	1	1	1	NM_000268.3		1	4	2		2	c.169C>T	0	p.Arg57*	0	0.18	1	22	NF2, LZTR1, SMARCB1
C35	3		2	1	1	1	NM_000268.3		1	4	-99	6	2	c.600-1G>A	0	p.?	1	0.51	1	22	NF2, LZTR1, SMARCB1
C36	3		2	1	1	1	NM_000268.3		1	4	7		2	c.621_635del	2	p.Tyr207*	3	0.86	1	22	NF2, LZTR1, SMARCB1
C37	3		2	1	1	1	NM_000268.3		1	4	14		4	c.1512_1531del	2	p.Ser504Argfs*	2	0.53	1	22	NF2, LZTR1, SMARCB1
C37	3		2	1	1	1	NM_000268.3		1	4	1		1	c.5_6del	2	p.Ala2Glyfs*	2	0.12
C38	3		2	1	1	1	NM_000268.4		1	4	12		3	c.1179_1216del	2	p.Glu394Alafs*	2	0.22	0
C39	3		2	1	1	1	NM_000268.3		1	4	11		3	c.1093G>T	0	p.Glu365*	3	0.27	1	22	NF2, LZTR1, SMARCB1
C39	3		2	1	1	4	NM_000368.5	TSC1	1	3	15			c.1747C>T	0	p.Pro583Ser	0	0.495
C40	3		2	1	1	1	NM_000268.3		1	4	1		1	c.44delA	2	p.Lys15Argfs*10	2	0.08	0
C40	3		2	1	1	1	NM_000268.3		1	4	3		2	c.259delT	2	p.Ser87Glnfs*36	2	0.07
C40	3		2	1	1	1	NM_000268.3		1	4	6		2	c.?	-98	p.?	-98	-98
C41	3		2	1	1	1	NM_000268.3		1	4	5		2	c.459C>G	0	p.Tyr153*	3	0.67	1	22	NF2, LZTR1, SMARCB1
C42	3		2	1	1	1	NM_000268.4		1	4	7	6	2	c.600-20_649del	2	p.?	1	0.5	1	22	NF2, LZTR1, SMARCB1
C43	3		2	1	1	1	NM_000268.3		1	4	5		2	c.461_477dupACCCCAGTGTTCACAAG	1	p.Arg160Thrfs*20	2	0.58	1	22	NF2, LZTR1, SMARCB1

## Sheet: Genetics - Variables
Variable Information
Variable	Label	Measurement Level	Missing Values
participant_id	Participant ID	Nominal
pt_group	Study group	Nominal	-99 through -95
NF2_group	Equal NF2 age group division	Nominal	-99 through -95
gen_analysis	Analysis type	Nominal	-99 through -95
gen_NGS	Method used for genetic analysis?	Nominal	-99 through -95
gen_RCPL	RCPL used for genetic analysis?	Nominal	-99 through -95
gen_gene	Gene tested	Nominal	-99 through -95
gen_sequence	DNA sequence transcript	Nominal	"-99", "-98", "-97"
gen_gene_other	Specification if 'other' gene	Nominal	"-99", "-98", "-97"
gen_variant	Variant found?	Nominal	-99 through -95
gen_class	Variant classification	Ordinal	-99 through -95
gen_exon	Exon number(s) of NF2	Scale	-99 through -95
gen_intron	Intron number(s) of NF2	Scale	-99 through -95
gen_location	Exon location of NF2 mutation	Nominal	-99 through -95
gen_cDNA	cDNA change	Nominal	"-99", "-98", "-97"
gen_mut_type	Type of mutation	Nominal	-99 through -95
gen_pDNA	pDNA change	Nominal	"-99", "-98", "-97"
gen_mut_effect	Effect of mutation	Nominal	-99 through -95
gen_VAF	Variant Allele Frequency	Scale	-99,00 through -95,00
gen_LOH	Presence of LOH	Nominal	-99 through -95
gen_LOH_chr	Chromosome with LOH	Scale	-99 through -95
gen_LOH_locus	Locus with LOH	Nominal	"-99", "-98", "-97"
Variable Values
Value		Label
pt_group	-99a	Not done
	-98a	Asked but unknown
	-97a	Not asked
	-96a	Not applicable
	-95a	Measurement failed
	1	NF2
	2	uVS <30 years
	3	uVS >40 years
NF2_group	-99a	Not done
	-98a	Asked but unknown
	-97a	Not asked
	-96a	Not applicable
	-95a	Measurement failed
	1	<median
	2	>median
gen_analysis	-99a	Not done
	-98a	Asked but unknown
	-97a	Not asked
	-96a	Not applicable
	-95a	Measurement failed
	1	Germline
	2	Tumor
gen_NGS	-99a	Not done
	-98a	Asked but unknown
	-97a	Not asked
	-96a	Not applicable
	-95a	Measurement failed
	1	NGS
	2	Sanger + MLPA
	3	Sanger
gen_RCPL	-99a	Not done
	-98a	Asked but unknown
	-97a	Not asked
	-96a	Not applicable
	-95a	Measurement failed
	0	No
	1	Yes
gen_gene	-99a	Not done
	-98a	Asked but unknown
	-97a	Not asked
	-96a	Not applicable
	-95a	Measurement failed
	1	NF2
	2	LZTR1
	3	SMARCB1
	4	Other
gen_variant	-99a	Not done
	-98a	Asked but unknown
	-97a	Not asked
	-96a	Not applicable
	-95a	Measurement failed
	0	No
	1	Yes
	2	LOH only
gen_class	-99a	Not done
	-98a	Asked but unknown
	-97a	Not asked
	-96a	Not applicable
	-95a	Measurement failed
	1	1
	2	2
	3	3
	4	4
	5	5
gen_exon	-99a	Intron
gen_location	-98a	Asked but unknown
	-96a	Not applicable
	1	Exon 1
	2	Exon 2-7
	3	Exon 8-13
	4	Exon 14-16
gen_cDNA	-96	Not applicable
	c.?	Missing
gen_mut_type	-99a	Not done
	-98a	Asked but unknown
	-97a	Not asked
	-96a	Not applicable
	-95a	Measurement failed
	0	Substitution
	1	Duplication
	2	Deletion
	3	Insertion
	4	Large deletion
	5	Deletion/Insertion
gen_pDNA	-96	Not applicable
	p.?	Missing
gen_mut_effect	-99a	Not done
	-98a	Asked but unknown
	-97a	Not asked
	-96a	Not applicable
	-95a	Measurement failed
	0	Missense
	1	Splicing
	2	Frameshift
	3	Nonsense
	4	Duplication
	5	Deletion
	6	Deletion/Insertion
	7	Silent
gen_LOH	-99a	Not done
	-98a	Asked but unknown
	-97a	Not asked
	-96a	Not applicable
	-95a	Measurement failed
	0	No
	1	Yes
a. Missing value
